# Supplementary material for: Isotope analyses reveal chronological and bioarchaeological consistency at a tribal community of the Sântana de Mureș-Chernyakhov culture in Transylvania
Source: Sci Rep. 2026 Feb 26;16:11138. doi: 10.1038/s41598-026-41705-x (PMC13046819; doi:10.1038/s41598-026-41705-x)
Supplement: Supplementary file 1 — Supplementary Material 1 [file 41598_2026_41705_MOESM1_ESM.xlsx]

## Sheet: ST1
Supplementary Table1. Pathological, chronological and stable isotopic results of the studied human and animal individuals
ID	Grave number	Sex	Age	Pathological information	Studied skeletal element	Collagen content (%)	Lab code	14C age ± 1s unc. (BP)	Calendar date (CE)	d13CVPDB(‰)	d15NAIR (‰)	C (%)	N (%)	C/N	87Sr/86Sr
II. 7755	M10	female	>40	torus palatinus	M3	12.6737	DeA-43949	1733±19	CE 250 - 402	-15.8	10.1	32	11.7	3.2	0.710467
II. 7765	M14	male	>45	dental caries and inflamed tooth roots	M2	15.7371	DeA-43950	1720±17	CE 255 - 405	-15.1	10.6	34	12.6	3.2	0.709919
II. 7768	M16	female	>30	supratrochlear foramen (STF on the lower epiphysis of the right humerus	metatarsal	6.5615	DeA-38979	1770±18	CE 237 - 340	-15.2	9.6	29.5	10.3	3.3	0.709456
II. 7769	M17	male	30˗35	marks of spondylarthritis on the right femur	rib	16.2368	DeA-43951	1709±19	CE 258 - 409	-15.1	10.3	38.7	13.7	3.3	0.709509
II. 7781	M18	unident.	>25	na	M1	6.95492	DeA-43952	1740±19	CE 247 - 382	-15.1	10.4	25.6	8.9	3.4	0.709543
II. 7809	M19	female	>60	dental caries and sacralisatio	metatarsal	4.06658	DeA-43953	1731±18	CE 251 - 403	-16.2	9.9	38.2	13.6	3.3	0.709389
II. 7824	M26	unident.	>25	na	M1	1.43583	DeA-38980	1765±19	CE 239 - 346	-16.2	10.2	11.3	3.6	3.6	0.709508
II. 7837	M27	unident.	0˗1	na	pars petrosa	4.38469	DeA-38981	1768±20	CE 237 - 346	-14.1	12	23.6	7.8	3.5	0.709679
II. 7865	M30	female	35˗45	wormian bones (ossa wormiana) betweeen the parietal and occipital bones could be observed. Porotical changes on the outer cranial layer (cribra cranii)	M2	1.67925	DeA-38982	1776±19	CE 235 - 339	-15.5	9	25.3	8.8	3.4	0.710148
II. 7870	M31	unident.	1˗2	cribra orbitalia (P.H.) on the orbital roofs	rib	6.42933	DeA-38983	1766±18	CE 238 - 345	-10.9	11.1	28.3	9.9	3.3	0.709517
II. 7897	M35	male	>45	dental caries	M3	5.07274	DeA-43954	1770±20	CE 236 - 346	-16.3	10.6	27.2	9.7	3.3	0.709241
II. 7922	M39	male	>45	os trigonum	metatarsal	3.77531	DeA-43955	1716±18	CE 255 - 408	-14.4	10.1	29.4	10.3	3.3	0.709754
II. 7924	M40	female	>35	supratrochlear foramen (STF) on both humerus bones (on the distal epiphysis)	clavicle	3.33618	DeA-38984	1737±19	CE 247 - 401	-16	9.7	19.6	7.4	3.1	0.709485
V01107	M41	unident.	>30	dental caries on PM2 tooth	M1	0.688751	na	na	na	-16.5	9.7	7.7	2.1	4.2	0.709313
II. 7995	M47	female	30˗40	na	M3	1.1682	DeA-38985	1735±18	CE 249 - 401	-14.5	9.5	20.1	7.7	3.1	0.70985
II. 7999	M50	female	23˗25	cribra orbitalia (P.H.), dental caries, impacted mandibular canine and wormian bones (ossa wormiana).	M3	9.96237	DeA-43956	1716±19	CE 255 - 408	-16.8	9.1	32.5	11.5	3.3	0.709922
II. 8011	M53	female	>35	the left humerus is shorter than the right one, marks of arthrosis and epigenetic traits on the sternum (pectus carinatum), the long bones are thin	metacarpal	8.59025	DeA-38986	1735±17	CE 250 - 384	-15.1	8.5	30.9	11.4	3.2	0.710008
II. 8013	M55	female	>35	cribra orbitalia (P.H.)	clavicle	5.34046	DeA-38987	1725±18	CE 252 - 405	-15.8	9.7	30.6	11.1	3.2	0.710084
II. 8053	M60	unident.	na	na	metacarpal	11.2768	DeA-45623	1762±17	CE 241 - 346	-16.1	9.2	41.3	15.2	3.2	0.709989
II. 8092	M64	male	>40	na	metacarpal	5.80365	DeA-38988	1784±19	CE 230 - 336	-15.3	8.8	26.1	9.4	3.2	0.709823
II. 8165	Stray	male	>45	dental caries	M1	11.436	DeA-43957	1716±19	CE 255 - 408	-15.6	10.8	32.9	11.9	3.2	0.709257
II. 8166	Stray	female	17˗21	ossa suturae labdoidea (ossa wormiana), ossa suturae coronalis, paradontal (caries) and chronical diseases (cribra orbitalia)	M1	6.02252	DeA-43958	1764±20	CE 236 - 350	-16.1	12	27.1	9.5	3.3	0.709451
II. 8167	Stray	male	>45	sutura metopica on the frontal bone	M1	5.72556	DeA-43959	1718±18	CE 255 - 407	-15.9	11.9	25.6	8.9	3.4	0.709473
II. 8169	Stray	unident.	30	enamel hypoplasia, marks of bacterial infection inside the frontal bone and marks of abnormal blood wessels on the upper part inside the parietal bones	M1	4.4548	DeA-43960	1753±19	CE 242 - 362	-16.1	10	28.6	10	3.3	0.709248
na	M19	Bos Taurus	na	na	femur	5.8	DeA-49617	1741±22	CE 245 - 401	-20.4	5	26.1	8.7	3.5	0.709649
II. 7825	M26	Ovis/Capra	na	na	tooth	4.20326	DeA-43961	1743±22	CE 245 - 381	-21.5	8.5	20.9	7.5	3.2	0.709846
II. 7871	M31	Ovis/Capra	na	na	tooth	12.3651	DeA-43962	1743±18	CE 247 - 377	-21.7989	7.9334	30.0761	10.0294	3.49859	0.709815
II. 7871	M31	Ovis/Capra	na	na	calcaneus	4.6	DeA-49617	1764±22	CE 236 - 354	-20.4486	6.34592	34.7545	11.5567	3.32841	0.709353
II. 8035	M59	Ovis/Capra	na	na	tooth	2.98491	na	na	na	-20.7	8.1	19.4	6.6	3.4	0.710022
II. 8134	M74	Ovis/Capra	na	na	tooth	3.19402	DeA-43964	1709±20	CE 257 - 410	-20.9	7.7	21.9	7.3	3.5	0.709729
